# Supplementary material for: Regulation of cardiac fibroblasts reprogramming into cardiomyocyte‐like cells with a cocktail of small molecule compounds
Source: FEBS Open Bio. 2024 May 1;14(6):983–1000. doi: 10.1002/2211-5463.13811 (PMC11148126; doi:10.1002/2211-5463.13811)
Supplement: Supplementary file 4 — Movie S1. Fluorescent image of control group. Movie S2. Fluorescent image of CFDSV group. Movie S3. Ca2+ transfer between adjacent cells was monitored by fluorescence image. [file FEB4-14-983-s004.zip]

Archive with 4 entries (4 files):
- feb413811-sup-0004-MovieS1.mp4
- feb413811-sup-0005-MovieS2.mp4
- feb413811-sup-0006-MovieS3.mp4
- MovieS1-S3.docx
